# Supplementary material for: Emergence of linkage between cooperative RNA replicators encoding replication and metabolic enzymes through experimental evolution
Source: PLoS Genet. 2023 Aug 4;19(8):e1010471. doi: 10.1371/journal.pgen.1010471 (PMC10431678; doi:10.1371/journal.pgen.1010471)
Supplement: S1 Data — (XLSX) [file pgen.1010471.s010.xlsx]

## Sheet: Sequence
Rep-RNA region
																									Rep-RNA clones
Base	Amino acid	1	2	3	4	5	6	7	8	9	10	11	12	13	14	15	16	17	18	19	20	21	22	23	24	25	26	27	28	29	30	31	32	33	34	35	36	37	38	39	40	41	42	43	44	45	46	47	1
C38A																							+
G40A		+
A46G		+
G49A		+
A116G																												+
T164C																		+											+
C207-																+
T208-																+
A224G																																													+
A226C																				+			+	+								+	+	+	+	+	+	+	+	+
A269G	G14G														+
T271C	L15S
C273T	R16C
C276T	R17STOP
T296C	I23I					+
A305G	E26E
A309G	N28D
T319C	L31P
T326C	I33I																														+
A334G	D36G
T340C	L38P
T348C	Y41H																																																+
T385C	I53T																													+
T385-	DELETION																			+			+	+								+	+	+	+	+	+	+	+	+
C404T	F59F
T419C	D64D																		+
A429G	I68V														+	+
A450G	I75V
A483G	I86V														+
A487T	D87V																													+
T504A	W93R					+
T504C	W93R																																											+
C520T	A98V
A524G	A99A				+
T530C	A101A																																														+
A546G	N107D
A561G	R112G				+
T566C	P113P			+
C572T	Y115Y
T583C	F119S						+
A609G	I128V
C612T	H129																					+
T620C	A131A												+
A626G	R133R																								+
A626-	DELETION
-626A	INSERT	+
A642C	I139L					+
A667-	DELETION
T668-	DELETION
T681C	C152R
T690C	S155P																														+
T690-	DELETION
C691-	DELETION
C703T	T159I																				+
A707G	T160T
C717T	R164C																								+
G727C	S167T
T731C	H168H
C733A	P169Q
A741G	K172E																																													+
A749G	A174A						+
C756T	Q177STOP																																																+
A757G	Q177R
T770C	P181P
T777C	L184L
T787-	DELETION
C808T	T194I
A825G	I200V		+			+	+					+		+				+	+			+			+	+		+		+											+	+		+	+	+		+	+
T842-	DELETION
T845A	F206L
A854G	A209A																													+
C860T	T211T																											+
A867G	K214E										+
A873G	S216G																+
G882C	D219H
T887C	R220R
A901G	E225G
C903T	P226S																																								+
T918C	F231L																														+
T922-	DELETION
T928C	L234P
G936A	G237S																		+
T943C	I239T
C945G	L240V
T963C	C246R	+	+		+	+	+	+	+	+	+	+		+	+		+	+	+	+	+	+	+	+	+	+	+	+	+	+		+	+	+	+	+	+	+	+	+	+	+	+	+	+	+	+	+	+
G964A	C246H		+
G967A	W247STOP
A972G	I248V
G1003T	R259L																																								+
T1025G	V266V			+									+			+															+
A1040G	A271A
A1055G	S276S
A1061G	A278A
T1070C	S281S															+															+
T1086C	C287R
A1106G	R292R																+
G1111A	W294STOP
C1130T	D301D					+
T1153C	L309S								+
T1187C	I320I																										+
T1205C	G326G																										+
A1211G	T328T
G1226A	S333S
T1231-	DELETION			+
-1231T	INSERT																		+
T1232C	I335I
T1256C	V343V																																												+
G1284A	E353K																													+
T1295C	V356V			+									+
G1326A	A367T
C1327T	A367V
T1334C	P369P
T1348-	DELETION
T1349C	V374V	+			+			+	+	+	+			+	+		+			+	+		+	+			+		+			+	+	+	+	+	+	+	+	+			+				+
A1353T	K376STOP		+
T1376C	N383N
A1377G	T384A																																											+
A1384-	DELETION
T1391C	F388F		+
T1392A	S389T			+									+
G1398T	G391W																			+			+	+								+	+	+	+	+	+	+	+	+
C1414T	S396L
G1419A	G398S																+
A1432G	Y402C		+
G1438A	G404D
C1483T	P419L
T1501G	V425G
A1509G	N428D																									+
T1513C	L429P
A1516-	DELETION
G1519A	R431Q
T1531C	I435T
A1534G	D436G																																																+
A1541G	V438V																										+
T1542C	W439R																																														+
C1549A	P441H
G1554A	A443T							+
T1562C	S445S								+
A1573G	K449R
A1594G	K456R																																													+
A1604G	Q459Q	+			+			+	+	+	+			+	+	+	+			+	+		+	+			+		+			+	+	+	+	+	+	+	+	+			+				+
G1635-	DELETION
T1637C	G470G																												+
G1638A	A471T									+
C1651T	S475L																																										+
-1674A	INSERT
G1698A	V491I				+
C1702T	P492L
T1708C	I494T																								+
A1714G	D496G																																															+
A1717G	H497R
T1718C	H497H																																													+
G1725A	D500N				+			+
A1729G	Q501R
C1739T	A504A																													+
T1743C	L506L
A1759G	Y511C		+
A1762G	D512G	+
T1775C	R516R
T1776C	C517R		+			+	+					+						+	+			+			+	+		+		+											+	+		+	+	+		+	+
T1801A	L525STOP
G1813A	G529T
T1814C	G529G																																																+
G1821A	G532S																													+
C1834T	A536V
A1852C	D542A
T1859C	L544L
G1908T	D561Y																										+
A1913G	I562M																									+
T1946C	C573C
T1953G																						+
T1972C																																																	+
C2000T																+
G2006A																												+
-2026T
-2026T
-2026T
-2026T
-2026C
C2028T
-2028T
G2030C
-2030G
G2036-																									Not analyzed
T2037G																																																	+
T2037C
C2038T																																																	+
C2041A
C2041-
-2042T
-2042C
-2042C
-2042C
NDK-RNA region
																									NDK-RNA clones
Base	Amino acid	1	2	3	4	5	6	7	8	9	10	11	12	13	14	15	16	17	18	19	20	21	22	23	24	25	26	27	28	29	30	31	32	33	34	35	36	37	38	39	40	41	42	43	44	45	46	47	1
G1A
G1-
G3A																																																	+
C6A
T12G																									Not analyzed																								+
T12C
T13G
C14T
G15C
G15A
C51T																													+				+
C54T																										+
G58A
A62G																			+
G63A																														+
C110T																																															+
C117-																																							+
A133-
G138A
C165T																					+
T166C
-197T																								+
-197T																								+
A205G										+
C209A
C226T
C228T														+																		+			+	+				+									+
T237C	I3I								+
A240G	E4E	+	+		+					+		+			+	+				+						+		+	+								+		+					+	+		+
A244G	T6A			+
T246C	T6T
T248C	F7S
A264G	P12P
A266G	N13S																																															+
T267C	N13N
A276-	DELETION
A281G	N18S																																														+
A286G	I20V																		+
C304T	R26C
T324G	F32L
T329C	I34T																														+
T333C	V35V	+
G348A	L40L																										+
A355G	T43A																																															+
T372C	R48R																																				+
A392G	D55G																																			+
C400T	P58S																													+
T414C	G62G			+
G437A	G70D
C444T	I72I																	+
T458C	L77P																								+
T465C	V79V	+	+		+					+		+			+	+				+						+		+	+						+	+			+	+				+	+		+		+
G472A	A82T																																+
G475A	V83I															+
T477C	V83V					+
G480A	Q84Q
G498A	L90L	+	+		+					+		+			+	+				+						+	+	+	+										+					+	+		+
C527T	A100V
G539C	R104P																									+
C558G	S110R																																			+
G565A	E113K																																					+
G581A	G118D
T582C	G118G	+	+		+		+	+	+	+		+	+		+	+		+	+	+			+		+	+	+	+	+	+	+		+	+			+		+		+			+	+	+	+	+
A603G	A125A										+
C615T	I129I
T623C	F132S												+
C670T																																								+
A673G																										+
A680G																				+
G687T																														+
C722T																																									+
[truncated: 46 more columns]
