# Supplementary material for: Emergence of linkage between cooperative RNA replicators encoding replication and metabolic enzymes through experimental evolution
Source: PLoS Genet. 2023 Aug 4;19(8):e1010471. doi: 10.1371/journal.pgen.1010471 (PMC10431678; doi:10.1371/journal.pgen.1010471)
Supplement: S2 Data — (XLSX) [file pgen.1010471.s011.xlsx]

## Sheet: Fig. 2
Emergence of linkage between cooperative RNA replicators encoding replication and metabolic enzymes thorough experimental evolution
Kensuke Ueda, Ryo Mizuuchi, Norikazu Ichihashi
Fig 2. The first long-term replication experiment.
Raw data for panel A							Raw data for panels B, C
	Round	Rep-RNA	NDK-RNA									Round	Band intensity	Relative band intensity
	0	0.193739	0.135627									7	2074.01	0.143474
	1	0.682808	7.34927									16	2879.38	0.199187
	2	0.715244	17.5824									23	4232.13	0.292767
	3	0.517784	3.34009									34	6011.1	0.415831
	4	0.501326	2.76565									46	3121.72	0.215951
	5	0.663064	10.5353									control	7710.64	1
	6	1.66059	13.889
	7	4.18562	29.796
	8	4.46226	29.1068
	9	0.480444	2.37755
	10	0.383221	1.46028
	11	0.416821	1.68167
	12	0.422182	2.29604
	13	1.1367	6.94754
	14	1.30477	14.7393
	15	2.71051	26.7925
	16	5.31225	52.3924
	17	4.2129	16.417
	18	0.576068	2.45881
	19	0.0733679	0.333343
	20	0.228708	1.26807
	21	0.681425	3.8159
	22	2.40159	12.9107
	23	8.17484	50.3552
	24	6.57281	31.6517
	25	0.4255	3.18153
	26	0.0249548	0.40703
	27	0.00412698	0.0934632
	28	0.0287999	0.262093
	29	0.0494743	0.246756
	30	0.132966	1.37602
	31	0.687714	4.32708
	32	2.04708	9.41932
	33	4.39367	19.073
	34	13.606	121.947
	35	9.20249	34.6297
	36	0.209218	0.348201
	37	0.0149259	0.0184699
	38	0.00519749	0.0770135
	39	0.0036044	0.0139418
	40	0.00133	0.0445218
	41	0.00699157	0.119979
	42	0.0295367	0.475126
	43	0.13593	2.07347
	44	0.266347	3.23499
	45	0.546797	7.04575
	46	1.43623	20.4049
	47	3.18786	37.614
	48	8.53923	98.1479
	49	19.6287	308.964
	50	28.5116	721.35

## Sheet: Fig. 3
Emergence of linkage between cooperative RNA replicators encoding replication and metabolic enzymes thorough experimental evolution
Kensuke Ueda, Ryo Mizuuchi, Norikazu Ichihashi
Fig 3. The second long-term replication experiment.
Raw data for panel A							Raw data for panels B, C
	Round	Rep-RNA	NDK-RNA														Round	band intensity	relative band intensity														Round	band intensity	relative band intensity
	0	1.38672	4.07422														1	854.941	0.0730637														40	0	0
	1	4.92606	5.4434														4	712.598	0.060899														43	0	0
	2	4.1863	6.36703														6	1286.98	0.109986														46	0	0
	3	9.91572	7.50031														7	0	0														49	0	0
	4	9.2364	5.84053														10	0	0														52	588.284	0.0463884
	5	16.6674	13.7252														13	0	0														54	2864.45	0.225872
	6	62.5893	46.211														16	0	0														55	4978.2	0.39255
	7	7.05153	6.10539														19	4432.98	0.378845														58	0	0
	8	0.110607	0.330041														21	2569.15	0.219561														61	5168.2	0.407532
	9	0.00264664	0.0395628														22	2668.26	0.22803														62	6255.62	0.493279
	10	0.00579997	0.027599														25	0	0														65	0	0
	11	0.0050637	0.0223926														28	0	0														67	0	0
	12	0.00361534	0.0421577														31	0	0														70	0	0
	13	0.0163713	0.0460802														34	5181.57	0.442819														73	2582.18	0.203615
	14	0.0897307	0.162447														35	1001.4	0.0855799														76	0	0
	15	0.249186	0.850231														37	3416.62	0.291986														79	7134.64	0.562593
	16	0.944068	3.29845														control	11701.3	1														control	12681.7	1
	17	2.94852	15.9327
	18	5.72104	44.5157
	19	12.3842	157.854
	20	59.561	1271.36
	21	178.498	2065.9
	22	11.8976	77.5864
	23	0.571303	1.92163
	24	0.0165152	0.0335698
	25	0.00956151	0.0735819
	26	0.0355385	0.117289
	27	0.0438065	0.117289
	28	0.115533	0.439155
	29	0.213863	1.67717
	30	0.423914	2.55404
	31	1.07005	5.95031
	32	1.52404	10.8556
	33	1.77444	22.3188
	34	5.14106	75.5083
	35	8.42391	183.367
	36	11.5147	160.499
	37	7.43981	142.778
	38	2.317	17.9394
	39	0.348015	3.61472
	40	0.129696	0.916777
	41	0.0404635	0.220471
	42	0.00637093	0.254045
	43	0.00306065	0.190171
	44	0.00913384	0.156475
	45	0.0443444	0.581094
	46	0.222693	0.903839
	47	0.189	0.922055
	48	0.314447	1.43754
	49	0.620489	2.50771
	50	0.719744	3.41342
	51	0.965852	5.31871
	52	1.29858	11.9047
	53	2.64143	28.3835
	54	6.43782	91.3997
	55	16.0231	223.817
	56	1.30536	27.9988
	57	0.112931	2.15632
	58	0.0127239	0.197023
	59	0.0850343	2.42371
	60	0.652844	11.2743
	61	1.65852	40.7936
	62	5.26105	239.594
	63	4.68387	195.005
	64	1.08522	30.5616
	65	0.332898	5.79238
	66	0.0692897	0.922289
	67	0.015699	0.148019
	68	0.00426608	0.0524478
	69	0.000856241	0.0140848
	70	0.000120146	0.0115189
	71	0.00101501	0.0242505
	72	0.00343858	0.24068
	73	0.0195963	0.499051
	74	0.0298334	0.897589
	75	0.137963	2.66181
	76	0.209127	3.66549
	77	0.831688	14.1539
	78	3.41439	43.5237
	79	10.0242	259.686

## Sheet: Fig. 5
Emergence of linkage between cooperative RNA replicators encoding replication and metabolic enzymes thorough experimental evolution
Kensuke Ueda, Ryo Mizuuchi, Norikazu Ichihashi
Fig 5. Biochemical properties of the RNA clones at round 79.
Raw data for panels A, B													Raw data for panel D							Raw data for panel E
							Replicase subunit													RepNDK-RNA
							Rep-RNA			10708.9												1	2	3	4	5	6	Average	Standard error
							RepNDK-RNA			4619.68										0h		14.5183	12.1584	12.4636	13.7016	17.6259	17.4803	14.658	0.9793
							Rep-RNA			8289.67										4h		28.0637	22.2315	37.8032	34.2775	31.4551	22.7208	29.4253	2.5587
							RepNDK-RNA			5762.77										Replication fold		1.93299	1.82849	3.03308	2.50171	1.7846	1.2998	2.06344	0.24936
							Rep-RNA			8967.86
							RepNDK-RNA			5324.48
							Negative control (milliQ)													Rep-RNA
																						1	2	3	Average	Standard error
							NDK													0h		8.54343	9.67301	11.0434	9.75327	0.722788
							NDK-RNA			11669.3										4h		397.948	248.04	238.922	294.97	51.5562
							RepNDK-RNA			9144.03										Replication fold		46.5795	25.6425	21.6349	31.2856	7.73393
							NDK-RNA			18288.5
							RepNDK-RNA			8976.59
							NDK-RNA			9337.89										NDK-RNA
							RepNDK-RNA			5561.04												1	2	3	Average	Standard error
							Negative control (milliQ)													0h		9.40786	8.16785	8.17513	8.58361	0.412129
																				4h		495.798	483.914	293.729	424.481	65.4657
																				Replication fold		52.7004	59.2462	35.9296	49.2921	6.94332
Raw data for panel F
	Rep-RNA										RepNDK-RNA		1st measurement (RT-qPCR)				2nd measurement (repeated RT-qPCR)						3rd measurement (repeated RT-qPCR)
			1	2	3	Average	Standard error						1	2	3				1	2	3				1	2	3
	10 nM	0h	14.4293	13.0743	9.49285	12.3321	1.47255				10 nM	0h	10.5955	12.0751	16.3279		10 nM	0h	13.6046	13.3079	14.057		10 nM	0h	11.4037	12.5566	13.0931
		4h	139.343	49.5834	149.697	112.874	31.7863					4h	26.0915	20.0771	25.6455			4h	18.7642	26.5888	22.5586			4h	42.6325	16.1289	23.6414
		Replication fold	9.65695	3.79243	15.7694	9.73961	3.45771
	1 nM	0h	1.61827	1.48032	1.76533	1.62131	0.0822893				1 nM	0h	1.98888	1.29304	1.93767		1 nM	0h	1.54021	2.64258	2.37138		1 nM	0h	1.78338	1.94715	1.6112
		4h	1.43645	2.21621	1.74223	1.79829	0.226837					4h	2.06333	4.18366	2.56515			4h	2.85148	2.28459	4.41429			4h	2.13388	2.21509	2.83259
		Replication fold	0.887644	1.49711	0.986912	1.12389	0.188799
	NDK-RNA
			1	2	3	Average	Standard error				RepNDK-RNA Average		1	2	3	Average	Standard error
	10 nM	0h	12.9951	22.3524	6.09612	13.8145	4.71063				10 nM	0h	11.8679	12.6466	14.4926	13.0024	0.778292
		4h	472.696	245.391	789.194	502.427	157.685					4h	29.1627	20.9316	23.9485	24.681	2.40418
		Replication fold	36.3749	10.9783	129.458	58.9372	36.0147					Replication fold	2.45727	1.65512	1.65246	1.92162	0.267828
	1 nM	0h	0.606317	1.34955	0.41955	0.791806	0.284037				1 nM	0h	1.77082	1.96092	1.97342	1.90172	0.0655478
		4h	1.90685	9.19714	1.57575	4.22658	2.48712					4h	2.34957	2.89444	3.27068	2.83823	0.267383
		Replication fold	3.14497	6.81496	3.75581	4.57191	1.1353					Replication fold	1.32682	1.47606	1.65737	1.48675	0.0955701

## Sheet: Fig. S1
Emergence of linkage between cooperative RNA replicators encoding replication and metabolic enzymes thorough experimental evolution
Kensuke Ueda, Ryo Mizuuchi, Norikazu Ichihashi
Fig S1. Detection of parasitic RNAs during the long-term replication experiments.
Raw data for panels A, B
															Concentration (nmol)		Concentration (nM)
												Round	~500 nt (ss)	~220 nt (ds)	~500 nt (ss)	~220 nt (ds)	~500 nt (ss)	~220 nt (ds)
											e1	8
											↓	17
												24
												34		81.95		3.31187e-06		33.2829
											e2	5
											↓	6
												7
												20	75.607		1.3443e-06		13.5097
												21	180.849	704.577	3.22059e-06	2.87399e-05	32.3657	288.824
												22		126.778		5.12695e-06		51.5238
												34
												35
												36
												54
												55
												56
												60
												61
												62
												250 nM parasite marker (220 nt)	3415.96	15099.4
												parasite marker (500 nt)	7596.46	390.456
												10 nM Rep-RNA 2 ul
												10 nM NDK-RNA 2 ul	5664.39
												125 nM parasite marker (220 nt)	1493.18	9508.93
												62.5 nM parasite marker (220 nt)	389.335	3969.15
Raw data for panel C
																	Concentration (nmol)		Concentration (nM)
												Round	~500 nt (ds)	~500 nt (ss)	~220 nt (ds)	~220 nt (ss)	~500 nt	~220 nt	~500 nt	~220 nt
												1		255.556			4.48068e-05	0	450.29
												2	59.364	128.728	28.536		3.3091e-05	1.15017e-05	332.551	115.588
												3	36.95	8.121	4066.65	202.021	7.98657e-06	0.00135525	80.2618	13619.7
												4	50.778	131.728	3415.7	114.778	3.21173e-05	0.00117348	322.766	11793
												5	29.778	119.849	300.213	62.536	2.63749e-05	0.000143763	265.058	1444.76
												6	32.364	84.728	58.364		2.06738e-05	2.34891e-05	207.763	236.056
												250 nM RNA marker α			307.213	2160.06	0	0.000873026
												RNA marker γ		3104.87			0.00046582	0
												125 nM RNA marker α			89.778	1185.65	0	0.000481978
												62.5 nM RNA marker α			33.536	395.263	0	0.000169368

## Sheet: Fig. S2
Emergence of linkage between cooperative RNA replicators encoding replication and metabolic enzymes thorough experimental evolution
Kensuke Ueda, Ryo Mizuuchi, Norikazu Ichihashi
S2 Fig. Detection of putative linked RNAs harboring rep and ndk genes in this order.
Raw data for panel A
						Round	Band intensity	Relative band intensity							Round	Band intensity	Relative band intensity								Round	Band intensity	Relative band intensity
						7	570.456	0.0681989							7	1108.77	0.143797								7	1376.89	0.129791
						16	2610.71	0.312115							16	1528.01	0.198169								16	1553.18	0.146409
						23	3546.33	0.423969							23	0	0								23	4096.62	0.386163
						34	4444.28	0.53132							34	0	0								34	3817.55	0.359856
						46	0	0							46	0	0								46	2725.26	0.256893
						control	8364.59	1							control	7710.64	1								control	10608.5	1
Raw data for panel B										Raw data for panel C
					P.C.	0.1 nM RepNDK-RNA						P.C.	0.1 nM RepNDK-RNA
					N.C.	200 nM Rep-RNA, 2000 nM NDK-RNA						N.C.	No RNA
Raw data for panel D
									Round	Band intensity	Relative band intensity											Round	Band intensity	Relative band intensity
									1	0	0											40	0	0
									4	0	0											43	0	0
									6	2289.25	0.277703											46	0	0
									7	0	0											49	2040.01	0.296654
									10	0	0											52	0	0
									13	0	0											54	0	0
									16	0	0											55	844.113	0.122749
									19	2862.93	0.347295											58	0	0
									21	4372.83	0.530457											61	1609.43	0.234039
									22	1372.31	0.166471											62	2994.2	0.435409
									25	0	0											65	0	0
									28	0	0											67	0	0
									31	1164.89	0.14131											70	0	0
									34	2005.67	0.243303											73	0	0
									35	1386.96	0.168249											76	0	0
									37	0	0											79	4708.5	0.684699
									control	8243.52	1											control	6876.74	1
									Round	Band intensity	Relative band intensity											Round	Band intensity	Relative band intensity
									1	2537.2	0.24845											40	0	0
									4	1654.81	0.162044											43	0	0
									6	3662.58	0.358651											46	0	0
									7	1388.55	0.135971											49	0	0
									10	0	0											52	1210.13	0.0936101
									13	3165.74	0.309998											54	4305.92	0.333085
									16	403.678	0.0395293											55	3134.74	0.242488
									19	3751.75	0.367382											58	0	0
									21	2552.62	0.24996											61	2395.2	0.185281
									22	4256.59	0.416818											62	2417.33	0.186993
									25	0	0											65	976.477	0.0755355
									28	0	0											67	0	0
									31	2618.5	0.256411											70	0	0
									34	3764.28	0.368609											73	0	0
									35	4155.88	0.406956											76	1891.26	0.146298
									37	3544.38	0.347076											79	3852.89	0.298041
									control	10212.1	1											control	12927.4	1

## Sheet: Fig. S3
Emergence of linkage between cooperative RNA replicators encoding replication and metabolic enzymes thorough experimental evolution
Kensuke Ueda, Ryo Mizuuchi, Norikazu Ichihashi
Fig S3. Detection of putative linked RNAs harboring rep and ndk genes in the reverse order.
Raw data for panels B, C, D
								Round	Band intensity	Relative band intensity												Round	Band intensity	Relative band intensity
					e1		e1	7	0	0											e1	7	0	0
					↓		↓	16	0	0											↓	16	0	0
								23	0	0												23	754.234	0.0883213
								34	1115.06	0.141565												34	0	0
								46	0	0												46	0	0
					e2		e2	6	0	0											e2	6	0	0
					↓		↓	19	0	0											↓	19	0	0
								34	0	0												34	0	0
								54	0	0												54	0	0
								62	0	0												62	0	0
								79	1211.13	0.153762												79	0	0
								control	7876.69	1												control	8539.66	1
								e1														e2
								Round	Band intensity	Relative band intensity												Round	Band intensity	Relative band intensity
								7	0	0												6	0	0
								16	925.527	0.140854												19	0	0
								23	0	0												34	0	0
								34	0	0												54	0	0
								46	0	0												62	1693.55	0.235223
								control	6570.81	1												79	0	0
																						control	7199.76	1

## Sheet: Fig. S4
Emergence of linkage between cooperative RNA replicators encoding replication and metabolic enzymes thorough experimental evolution
Kensuke Ueda, Ryo Mizuuchi, Norikazu Ichihashi
S4 Fig. Translation-coupled cooperative RNA replication experiment.
	Rep-RNA									NDK-RNA
			1	2	3	Average	Standard error					1	2	3	Average	Standard error
	e1R0	0h	7.69901	5.72588	7.55694	6.99394	0.635358			e1R0	0h	10.4216	7.68768	8.71127	8.94017	0.797462
		4h	56.184	51.3474	31.6298	46.3871	7.50957				4h	1159.18	912.897	696.224	922.768	133.736
		Replication fold	7.29755	8.96761	4.18553	6.8169	1.40123				Replication fold	111.229	118.748	79.9223	103.3	11.8886
	e2R0	0h	7.3539	6.27682	10.4718	8.03416	1.25784			e2R0	0h	8.34502	6.7339	11.0937	8.7242	1.27276
		4h	245.857	242.541	435.791	308.063	63.8712				4h	103.044	164.298	267.744	178.362	48.0619
		Replication fold	33.4322	38.6408	41.6158	37.8962	2.39157				Replication fold	12.348	24.3986	24.1348	20.2938	3.97363
	e2R79	0h	8.54343	9.67301	11.0434	9.75327	0.722788			e2R79	0h	9.40786	8.16785	8.17513	8.58361	0.412129
		4h	397.948	248.04	238.922	294.97	51.5562				4h	495.798	483.914	293.729	424.481	65.4657
		Replication fold	46.5795	25.6425	21.6349	31.2856	7.73393				Replication fold	52.7004	59.2462	35.9296	49.2921	6.94332

## Sheet: Fig. S5
Emergence of linkage between cooperative RNA replicators encoding replication and metabolic enzymes thorough experimental evolution
Kensuke Ueda, Ryo Mizuuchi, Norikazu Ichihashi
S5 Fig. Long-term replication experiment without high temporal dilution.
	Round	Rep-RNA	NDK-RNA
	0	4.81314	7.33159
	1	220.513	134.373
	2	357.813	104.244
	3	94.3959	24.3218
	4	17.5548	5.04405
	5	9.62579	1.02245
	6	2.56794	0.15378
	7	0.878979	0.0227322
	8	0.212772	0.00502377
	9	0.0102847	0.0157772
	10	0.0021186
	11	0.000346468

## Sheet: Fig. S6
Emergence of linkage between cooperative RNA replicators encoding replication and metabolic enzymes thorough experimental evolution
Kensuke Ueda, Ryo Mizuuchi, Norikazu Ichihashi
S6 Fig. Replicase activities on RepNDK-RNA replication analyzed by translation-uncoupled replication experiments.
			1	2	3	Average	Standard error
	None	0h	10.182	12.9298	19.3421	14.1513	2.71392
		4h	21.9168	26.7558	54.2936	34.322	10.083
		Replication fold	2.15251	2.06931	2.80701	2.34294	0.233274
	I200V	0h	7.28931	9.79012	14.1093	10.3962	1.99195
		4h	17.6757	19.5682	43.4935	26.9125	8.30849
		Replication fold	2.42488	1.99878	3.08262	2.50209	0.31525
	C246R	0h	8.53097	10.9151	12.8471	10.7644	1.24825
		4h	24.3072	21.8792	29.0314	25.0726	2.09981
		Replication fold	2.8493	2.0045	2.25975	2.37118	0.250155
	C517R	0h	9.20509	15.4313	27.9636	17.5333	5.51616
		4h	31.7286	28.5597	37.1416	32.4766	2.50545
		Replication fold	3.44685	1.85076	1.32821	2.20861	0.637233

## Sheet: Fig. S7
Emergence of linkage between cooperative RNA replicators encoding replication and metabolic enzymes thorough experimental evolution
Kensuke Ueda, Ryo Mizuuchi, Norikazu Ichihashi
S7 Fig. Contamination levels of NDK in the translation system.
Raw data for panel A
	Time (min)	1	2	3	4	5	6	7	8	9	10	11	12	13	14	15	16	17	18	19	20	21	22	23	24	25	26	27	28	29	30	31	32	33	34	35	36	37	38	39	40	41	42	43	44	45	46	47	48
	RF2-1	5347	5490.67	5691.89	5913.63	6131.88	6329.29	6493.1	6639.7	6782.23	6923.41	7057.47	7166.49	7267.16	7378.72	7503.24	7592.41	7653.14	7733.38	7810.13	7885.04	7938.01	7983.67	8054.56	8118.19	8171.4	8227.8	8276.27	8328.42	8389.81	8453.6	8493.2	8519.73	8582.91	8659.97	8716.32	8758.11	8797.7	8841.23	8892.08	8932.36	8970.79	9026.6	9065.87	9077.96	9091.65	9132.55	9190.85	9235.28
	GlnRS	5523.5	5687.5	5885.83	6115.94	6358.31	6601.1	6824.03	6993.01	7128.67	7253.89	7395.63	7540.54	7642.18	7746.39	7879.46	7984.15	8082.05	8178.35	8240.78	8301.26	8365.42	8434.81	8520.27	8588.42	8650.47	8716.16	8765.05	8818.02	8872.67	8941.22	8973.41	8984.47	9040.49	9109.83	9170.28	9209.43	9248.48	9287.83	9320.28	9358.43	9408.81	9459.94	9479.31	9472.44	9496.81	9562.94	9611.65	9644.55
	PheRS	5211.33	5334.78	5503.93	5716.64	5933.21	6135.74	6331.25	6485.75	6614.25	6736.75	6863.58	6977.86	7066.62	7151.21	7266.4	7364.13	7426.04	7482.68	7521.89	7563.96	7605.99	7641	7691	7733.67	7757.89	7804.3	7852.43	7900.14	7950.71	7996.57	8018.19	8026.73	8063.91	8108.97	8166.66	8213.89	8242.96	8281.65	8316.22	8355.41	8395.14	8414.38	8420.46	8441.49	8479.5	8521.5	8563.17	8604.39
	CK	5430.5	5625.83	5840.61	6069.87	6302.96	6514.32	6698.77	6863.59	7004.53	7127.84	7273.28	7407.43	7506.14	7615.71	7736.9	7830.3	7912.43	7999.48	8066.16	8123.72	8181.57	8242.52	8311.84	8371.95	8430.65	8500.55	8557.18	8600.39	8655.13	8706.38	8731.79	8761.93	8818.98	8900.33	8980.78	9025.93	9062.31	9102.44	9130.48	9151.83	9196.28	9236.76	9234.92	9244.97	9284.32	9353.44	9404.15	9431.38
	RF1	5216.83	5335.94	5512.65	5675.22	5833.41	5995.8	6158.93	6315.98	6456.99	6598.66	6730.22	6835.41	6929.8	7036.93	7147.31	7257.77	7357.92	7441.31	7528.77	7613.59	7699.2	7779.73	7851.91	7916.64	7959.21	8012.07	8088.69	8160.56	8229.85	8297.62	8339.21	8370.4	8437.13	8509.38	8577.13	8648.38	8701.46	8737.82	8782.27	8837.42	8879.47	8916.49	8960.5	8997.17	9020.72	9069.57	9145.52	9203.17
	CysRS	5299.33	5407.44	5577.48	5746.83	5908.94	6088.31	6269.1	6428.03	6569.68	6694.23	6802.74	6895.91	6976.3	7062.77	7158.26	7249.42	7334.14	7385.38	7427.79	7497.26	7568.09	7617.36	7672.79	7729.93	7756.31	7799.44	7865.81	7924.6	7958.87	7998.62	8047.21	8081.07	8128.36	8187.45	8230.82	8270.27	8300.09	8322.7	8366.9	8411.97	8447.66	8478.22	8501.07	8522.02	8553.67	8597.22	8653.74	8700.25
	MetRS	4656.17	4811.39	5042.8	5276.93	5498.98	5715.66	5924.55	6122.18	6300.06	6454.69	6587.9	6692.63	6775.54	6877.51	6985.84	7089.61	7174.54	7244.18	7315.06	7390.35	7469.45	7533.15	7595.38	7653.46	7687.49	7717.5	7780.17	7849.39	7906.8	7966.93	8013.98	8058.33	8120.78	8182.93	8250.98	8302.66	8332.89	8380.3	8429.1	8479.7	8529.23	8568.41	8596.8	8616.93	8632.98	8678.33	8743.44	8799.81
	MTF	4931	5063	5241.67	5425.89	5619.63	5818.21	6005.07	6174.02	6324.01	6457.34	6581.45	6683.82	6778.61	6882.54	6976.18	7066.73	7153.58	7228.53	7299.18	7377.39	7444.13	7494.38	7557.79	7623.26	7673.75	7719.92	7771.97	7823.32	7874.77	7928.59	7984.2	8040.07	8096.02	8153.01	8212.67	8265.89	8301.96	8338.32	8378.77	8426.92	8487.64	8547.55	8588.85	8626.28	8659.43	8711.81	8781.27	8840.42
	EF-Ts	5315.83	5463.28	5670.09	5910.7	6152.57	6362.52	6558.84	6729.28	6881.76	7050.59	7204.2	7303.4	7404.8	7526.6	7633.87	7721.29	7819.76	7912.25	7990.42	8057.47	8114.82	8183.27	8246.42	8302.14	8332.38	8359.13	8398.38	8451.46	8520.82	8579.94	8617.65	8642.22	8698.41	8753.8	8797.93	8850.98	8888.66	8920.89	8985.96	9070.99	9119	9148.33	9162.78	9173.26	9187.75	9236.58	9309.86	9364.29
	AspRS	5572.83	5740.61	5959.54	6229.51	6505.5	6735.17	6950.39	7159.13	7351.71	7526.24	7683.75	7803.92	7911.97	8030.32	8143.11	8250.04	8359.35	8449.45	8522.48	8597.49	8669.83	8756.61	8823.54	8871.18	8911.73	8941.58	8982.19	9032.4	9088.8	9151.27	9188.42	9209.81	9253.6	9300.2	9353.73	9404.91	9442.64	9471.21	9531.74	9604.58	9651.19	9677.73	9678.24	9693.75	9722.92	9778.31	9847.1	9898.7
	LysRS	5477.33	5621.44	5815.48	6050.83	6289.94	6495.98	6680.33	6849.11	7022.37	7186.79	7314.6	7406.2	7501.73	7605.91	7703.64	7809.21	7910.74	7991.58	8062.19	8132.73	8208.91	8287.97	8364.66	8425.55	8452.52	8476.17	8513.39	8557.46	8614.82	8679.27	8719.42	8742.14	8788.38	8824.46	8853.82	8908.61	8955.54	8999.18	9061.39	9132.13	9197.04	9222.68	9210.56	9221.19	9252.4	9313.8	9372.93	9413.64
	ValRS	4772.33	4914.78	5078.93	5285.31	5497.77	5662.59	5826.86	5978.62	6115.21	6248.4	6368.47	6460.16	6553.05	6672.02	6804.01	6931	7030.33	7102.11	7156.37	7222.79	7299.26	7376.75	7449.58	7510.53	7555.51	7607.17	7671.06	7729.69	7794.9	7876.63	7940.88	7986.63	8048.88	8106.96	8147.99	8206.66	8272.89	8316.96	8379.99	8455	8514.67	8552.89	8564.3	8593.43	8631.14	8697.38	8772.46	8824.82
	EF-Tu	7101.17	7839.39	8605.13	9312.38	9938.13	10461.7	10916.2	11329.1	11693	12026.3	12294.4	12464.8	12605.3	12756.4	12876.8	12981.9	13074	13144.7	13250.9	13359	13453.7	13544.9	13639	13731.3	13800.1	13882.7	13968.2	14035.1	14105	14173	14229	14270.3	14338.1	14362.4	14339.8	14407.9	14495.3	14533.8	14549.6	14579.5	14641.5	14723.2	14760.1	14775	14852.3	14886.1	14932.4	15035.1
	AsnRS	5544.5	5772.83	6049.28	6339.76	6619.59	6857.53	7072.51	7283.17	7473.06	7653.02	7808.34	7925.78	8028.59	8145.2	8248.73	8343.91	8442.64	8521.88	8603.96	8690.32	8785.11	8866.7	8937.57	9008.52	9059.84	9134.95	9215.98	9266.99	9343.33	9432.44	9499.15	9557.05	9621.68	9665.56	9696.85	9760.28	9835.09	9900.36	9936.79	9961.93	10019.3	10094.8	10155.6	10201.5	10267.5	10299.2	10349.1	10432
	LeuRS	5130.83	5288.28	5494.43	5710.14	5913.38	6093.79	6260.26	6435.42	6603.14	6751.71	6873.9	6964.3	7050.43	7148.48	7247.83	7345.61	7427.54	7512.51	7590.5	7654.5	7720.83	7783.94	7857.98	7923.66	7984.55	8051.18	8117.39	8188.46	8252.49	8313.16	8389.72	8450.24	8508.75	8558.92	8582.97	8641.32	8706.44	8750.15	8799.05	8845.35	8897.12	8966.71	9015.24	9046.08	9103.36	9163.79	9220.93	9275.31
	TyrRS	5213.5	5412.17	5620.72	5825.57	6026.52	6214.51	6389.5	6567.17	6736.39	6890.8	7027.6	7128.87	7213.29	7312.76	7422.59	7526.53	7612.51	7689.17	7782.72	7873.24	7949.75	8018.92	8082.64	8141.21	8204.4	8288.13	8389.71	8477.9	8550.63	8627.54	8689.85	8727.28	8773.43	8823.14	8865.05	8934.68	9015.23	9069.41	9102.8	9146.6	9218.53	9297.51	9351.17	9385.72	9450.24	9511.41	9561.47	9614.49
	EF-G	5125.33	5348.78	5590.59	5834.53	6043.84	6205.95	6351.32	6518.77	6693.59	6838.2	6964.73	7103.24	7225.41	7317.8	7423.27	7510.09	7594.03	7679.34	7741.78	7807.59	7887.86	7962.62	8020.87	8079.62	8145.87	8208.62	8271.87	8316.29	8358.43	8408.48	8458.83	8509.61	8560.87	8620.62	8670.21	8700.4	8723.13	8764.71	8815.57	8862.86	8886.95	8917.32	8989.44	9053.15	9089.72	9128.24	9142.41	9167.8
	ArgRS	5290.5	5413.17	5581.06	5778.35	5997.12	6188.37	6327.12	6483.37	6661.12	6814.04	6942.35	7006.78	7052.26	7113.75	7179.58	7255.19	7322.06	7373.35	7419.45	7479.82	7560.61	7634.2	7698.4	7780.8	7855.27	7913.76	7970.25	8032.08	8091.36	8142.45	8211.15	8286.72	8358.57	8428.86	8492.95	8552.65	8605.55	8655.85	8726.28	8786.76	8806.92	8830.64	8901.55	8970.85	9018.28	9082.76	9110.59	9134.53
	IleRS	5209.83	5456.28	5711.43	5985.48	6279.49	6533.5	6723.83	6922.28	7143.09	7324.7	7486.23	7641.08	7773.03	7885.34	7996.78	8093.26	8184.75	8268.58	8352.19	8433.4	8510.47	8583.16	8664.72	8753.24	8812.41	8855.47	8902.82	8936.27	8966.76	9022.25	9081.75	9148.58	9220.19	9268.4	9310.47	9363.16	9411.39	9447.46	9484.15	9523.72	9539.57	9559.52	9627.84	9705.95	9755.32	9788.77	9807.92	9847.97
	TrpRS	5237.67	5364.56	5506.85	5675.28	5883.09	6089.36	6232.79	6367.93	6530.64	6670.88	6809.63	6939.21	7047.4	7164.13	7271.38	7357.79	7429.93	7469.98	7524.33	7591.44	7643.15	7686.72	7743.24	7813.41	7864.8	7913.27	7983.09	8025.36	8066.45	8133.15	8183.72	8251.24	8313.08	8350.69	8409.56	8476.19	8524.06	8559.02	8601.67	8653.22	8683.74	8722.58	8802.53	8868.84	8899.95	8939.98	8964.66	8998.89
	Ribosome	6030.33	6851.78	7611.59	8313.2	8972.4	9516.8	9895.27	10247.1	10608.7	10880.9	11106.3	11318.4	11485.8	11603.3	11694.1	11765.4	11843.1	11899	11942.7	11995.9	12052.6	12092.9	12162.6	12244.2	12294.4	12336.8	12393.3	12463.4	12513.1	12575.4	12649.1	12718	12775.7	12810.2	12861.7	12924.9	12965.6	13003.9	13029.6	13048.9	13095.3	13151.4	13234.8	13301.3	13333.8	13360.9	13355.3	13390.8
	IF3	5144.67	5280.89	5448.3	5625.77	5791.92	5940.97	6067.99	6185.33	6326.11	6462.04	6546.68	6627.89	6730.63	6821.88	6913.29	6960.1	7022.7	7119.57	7197.19	7260.73	7306.24	7363.75	7409.58	7462.19	7524.4	7566.8	7596.27	7643.09	7706.03	7757.01	7815.34	7870.11	7896.37	7913.79	7963.6	8015.53	8044.84	8085.95	8127.65	8172.88	8228.63	8290.88	8329.63	8331.88	8330.96	8373.32	8446.77	8479.59
	AlaRS	5023.17	5172.39	5377.8	5573.27	5764.76	5967.92	6125.31	6235.44	6366.15	6495.72	6576.24	6679.75	6806.58	6899.19	6980.4	7026.8	7099.27	7184.42	7239.81	7301.94	7348.65	7411.55	7471.18	7526.73	7584.58	7616.86	7653.95	7698.98	7755.99	7817	7875.67	7925.89	7935.96	7951.32	7999.44	8041.81	8075.94	8112.98	8149.99	8192	8242	8307.33	8354.11	8367.04	8375.01	8416	8503	8565.33
	HisRS	5266.33	5359.78	5530.26	5720.42	5914.81	6084.94	6229.98	6348.66	6476.55	6612.52	6709.17	6836.06	6984.02	7090.01	7189	7249.67	7323.89	7424.96	7491.32	7551.11	7608.7	7673.23	7721.74	7781.91	7846.64	7871.55	7897.52	7938.51	8006.5	8075.17	8132.72	8181.24	8204.08	8225.36	8270.12	8317.04	8358.01	8398.34	8422.45	8455.82	8510.94	8574.65	8612.55	8630.85	8641.28	8673.09	8730.7	8780.23
	ThrRS	5616.67	5907.22	6245.41	6595.14	6956.38	7301.13	7575.71	7786.57	8002.52	8215.51	8347.17	8480.72	8654.24	8779.08	8886.36	8940.12	9010.04	9118.68	9188.56	9247.52	9294.84	9353.28	9397.76	9459.25	9533.08	9560.36	9589.45	9642.82	9707.61	9751.54	9792.18	9853.06	9881.69	9883.9	9919.63	9967.88	10000.6	10040.9	10067	10089.3	10118.1	10158.7	10208.9	10226.3	10220.8	10273.6	10355.2	10395.1
	HrpA	4688.67	4814.89	4976.96	5130.65	5304.55	5482.85	5614.95	5718.32	5841.44	5968.48	6056.16	6152.72	6266.24	6359.41	6441.8	6493.93	6573.64	6664.21	6706.07	6758.36	6805.45	6840.48	6885.16	6943.05	6999.02	7038.01	7092.34	7161.45	7238.48	7305.16	7369.05	7441.35	7479.78	7496.93	7553.64	7623.55	7674.18	7726.73	7781.24	7841.08	7910.69	7979.23	8037.41	8072.47	8096.82	8158.61	8220.54	8259.51
	IF2	5127.17	5406.06	5700.69	5997.56	6271.52	6513.17	6715.72	6861.24	7003.41	7151.8	7294.93	7448.64	7595.55	7709.85	7797.95	7888.32	7977.44	8026.15	8073.38	8156.79	8220.26	8298.42	8371.47	8446.49	8512.16	8546.39	8594.46	8647.49	8705.5	8761.83	8830.61	8886.2	8893.73	8920.58	8995.53	9024.84	9031.95	9062.65	9113.22	9172.74	9207.25	9237.75	9283.25	9328.08	9335.69	9364.56	9394.85	9360.95
	RRF	5201.67	5373.22	5571.74	5776.25	5963.08	6155.69	6312.9	6416.97	6538.32	6663.11	6785.04	6918.68	7037.23	7119.41	7196.8	7283.93	7353.64	7368.55	7382.18	7434.39	7485.13	7552.04	7617.01	7673.67	7703.56	7724.19	7747.73	7794.58	7858.53	7892.18	7948.73	8011.24	8028.75	8049.92	8102.64	8117.55	8112.85	8150.28	8220.43	8270.81	8313.27	8348.42	8378.14	8414.05	8426.35	8471.12	8506.71	8510.57
	GlyRS	5726.33	5888.78	6073.59	6278.86	6492.95	6685.32	6844.44	6969.81	7106.94	7242.65	7363.22	7494.41	7624.8	7733.27	7818.42	7893.81	7967.94	8011.98	8055.33	8134.11	8197.37	8260.12	8318.71	8388.57	8445.86	8481.62	8529.87	8588.96	8658.65	8709.22	8752.41	8798.8	8810.6	8819.53	8881.51	8927.5	8956.17	8992.06	9040.69	9094.23	9126.41	9157.8	9222.6	9283.87	9298.29	9338.76	9366.59	9354.86
	SerRS	4966.33	5078.44	5218.48	5378.49	5565.5	5745.83	5880.28	5987.09	6097.7	6213.57	6340.19	6472.4	6588.8	6680.93	6770.64	6867.55	6945.52	6984.17	7035.72	7121.91	7194.64	7268.55	7336.85	7410.95	7483.65	7529.55	7575.52	7631.17	7685.39	7737.8	7829.93	7933.31	7964.77	7988.92	8067.97	8118.66	8134.89	8185.63	8272.21	8332.07	8372.36	8410.79	8475.26	8534.09	8548.7	8599.57	8631.52	8620.17
	Tig	5943.33	6581.78	7229.26	7843.09	8445.03	9004.01	9437	9739	10021	10306	10552	10790.3	11009.8	11182.9	11343.3	11488.1	11626.4	11722.8	11786.9	11897.3	12003.1	12106	12183.3	12254.4	12327.5	12377.8	12440.3	12512.8	12577.9	12638	12728	12811.3	12794.4	12802.1	12900.7	12972.9	13010	13039.3	13107.1	13177	13225.7	13260.6	13313.9	13379.3	13399.8	13430.3	13451.8	13444.9
	IF1	5073.17	5247.06	5468.02	5707.01	5940	6156.33	6343.78	6510.59	6664.86	6791.95	6893.98	7001.66	7103.22	7188.41	7265.47	7322.82	7399.27	7481.09	7541.03	7582.01	7629	7695.33	7750.11	7810.37	7882.46	7930.82	7960.27	7998.09	8059.36	8121.12	8167.04	8217.35	8267.78	8310.93	8365.64	8411.21	8436.74	8479.91	8530.3	8551.43	8581.48	8621.16	8643.39	8678.46	8723.49	8780.16	8828.39	8849.46
	RF3	4911	5024.33	5192.78	5367.93	5552.31	5723.44	5884.15	6042.05	6188.35	6304.45	6394.15	6497.38	6593.46	6691.15	6778.72	6854.24	6932.08	7001.03	7070.01	7126	7182.33	7245.44	7309.15	7365.72	7425.57	7486.86	7546.29	7608.43	7665.48	7720.83	7787.28	7849.43	7884.81	7924.94	7986.98	8036.33	8053.11	8098.7	8166.23	8208.74	8262.25	8297.75	8330.92	8368.31	8394.77	8445.92	8502.97	8536.66
	GluRS	4955.83	5120.94	5328.31	5543.1	5759.37	5961.46	6135.15	6298.05	6451.35	6580.45	6683.15	6785.72	6894.57	6990.52	7073.17	7158.72	7255.91	7357.64	7435.21	7499.07	7570.02	7626.34	7681.78	7774.26	7865.42	7923.47	7977.49	8044.5	8129.83	8206.28	8266.43	8320.81	8364.6	8414.53	8482.84	8539.61	8586.87	8647.29	8698.43	8757.81	8830.94	8878.31	8908.77	8947.26	8991.75	9049.58	9106.53	9145.84
	ProRS	5074.83	5195.94	5383.31	5583.1	5780.03	5970.68	6152.56	6314.85	6447.62	6566.87	6681.62	6789.21	6889.74	6982.25	7067.75	7137.25	7208.08	7274.69	7330.56	7390.19	7450.06	7508.35	7547.78	7599.93	7675.31	7732.77	7773.26	7813.42	7868.14	7923.05	7965.68	8011.89	8058.96	8083.65	8120.55	8169.85	8190.28	8234.09	8299.36	8340.45	8378.15	8413.72	8444.57	8475.86	8505.62	8556.87	8605.62	8626.21
	Ppiase	5050.17	5227.72	5445.24	5659.41	5869.14	6070.05	6252.35	6416.78	6568.59	6706.86	6841.29	6978.43	7096.48	7207.49	7312.5	7414.17	7513.39	7600.46	7681.15	7755.05	7826.02	7904.01	7974.67	8054.89	8128.96	8176.99	8238.66	8309.22	8366.74	8423.91	8482.64	8545.88	8593.29	8628.1	8690.03	8753.01	8793	8835	8886.33	8932.78	8995.59	9035.53	9064.84	9104.28	9134.43	9200.14	9276.71	9321.24
	Negative control	5009.5	5137.83	5287.61	5453.2	5639.73	5807.24	5921.75	6051.58	6204.19	6336.06	6461.02	6572.67	6674.89	6760.63	6830.21	6898.74	6970.25	7020.75	7066.25	7120.08	7173.03	7220.01	7286.67	7369.89	7434.63	7498.21	7574.4	7636.47	7700.16	7787.72	7861.24	7950.41	8057.8	8150.93	8228.98	8286.66	8353.55	8418.18	8458.73	8503.58	8550.53	8597.18	8674.39	8753.8	8818.93	8869.31	8910.1	8975.03
Raw data for panel B
	Time (min)	1	2	3	4	5	6	7	8	9	10	11	12	13	14	15	16	17	18	19	20	21	22	23	24	25	26	27	28	29	30	31	32	33	34	35	36	37	38	39	40	41	42	43	44	45	46	47	48
	RF2-1	5216.83	5552.94	5848.65	6112.88	6347.63	6553.88	6700.63	6822.88	6967.96	7097.99	7212.33	7278.78	7322.93	7373.64	7427.88	7491.63	7549.54	7591.51	7635.5	7690.83	7757.28	7836.43	7909.48	7982.83	8058.28	8135.43	8215.81	8308.94	8415.31	8510.77	8608.59	8702.86	8799.29	8905.43	8991.81	9057.27	9103.76	9158.59	9233.86	9313.62	9371.21	9432.74	9518.91	9572.3	9606.1	9650.7	9698.57	9765.19
	GlnRS	5051.17	5274.72	5503.57	5729.19	5949.4	6145.13	6290.38	6436.13	6607.04	6758.35	6894.12	7028.71	7139.9	7231.3	7323.77	7411.59	7503.86	7583.29	7654.76	7727.59	7798.53	7877.18	7955.73	8033.91	8098.97	8158.32	8238.44	8298.15	8342.72	8421.91	8529.97	8617.99	8680	8753	8817	8862.67	8910.56	8956.19	9002.4	9056.13	9097.38	9157.46	9243.82	9296.94	9325.98	9367.99	9409.33	9462.44
	PheRS	4882.67	5130.89	5377.63	5602.54	5826.85	6030.28	6182.76	6330.92	6496.64	6638.88	6761.29	6869.1	6976.03	7074.68	7159.23	7247.41	7340.14	7420.71	7496.9	7569.3	7647.1	7731.03	7814.01	7913.67	7996.89	8078.96	8164.32	8220.44	8275.48	8344.16	8421.39	8489.13	8549.71	8605.57	8662.86	8726.29	8766.1	8796.03	8844.68	8899.89	8933.3	8976.43	9043.81	9109.94	9160.31	9200.44	9224.48	9253.49
	CK	4810.33	4967.11	5148.7	5337.23	5537.41	5717.8	5856.6	6000.53	6166.51	6310.84	6429.95	6541.65	6638.55	6722.52	6816.17	6916.72	7012.57	7083.19	7139.73	7194.91	7263.3	7342.77	7409.92	7467.31	7525.44	7592.48	7657.49	7702.16	7740.05	7801.68	7872.56	7928.19	7980.73	8032.58	8088.53	8150.84	8186.61	8208.54	8249.18	8308.73	8356.91	8402.3	8472.77	8519.92	8561.97	8614.32	8632.11	8658.37
	RF1	5065	5296.67	5524.56	5731.19	5931.4	6153.47	6333.16	6443.72	6580.24	6734.08	6826.69	6922.56	7050.85	7152.95	7231.65	7281.88	7370.29	7484.1	7554.7	7624.23	7684.08	7747.03	7820.34	7878.78	7931.59	7978.2	8028.4	8085.13	8159.04	8237.35	8306.78	8374.59	8413.53	8441.18	8494.39	8550.46	8607.15	8663.05	8711.35	8761.45	8817.82	8894.61	8973.87	9035.96	9091.32	9166.44	9221.48	9249.49
	CysRS	5072	5270.67	5496.22	5719.74	5920.58	6101.53	6247.18	6351.73	6490.58	6654.86	6782.62	6897.54	7031.18	7147.39	7249.8	7318.93	7400.64	7502.88	7582.96	7652.32	7715.11	7783.37	7836.79	7909.26	7985.42	8036.14	8079.71	8129.9	8192.97	8257.99	8327.66	8379.22	8404.07	8432.36	8490.12	8553.04	8600.68	8635.23	8668.74	8731.25	8791.42	8850.47	8895.16	8908.72	8939.24	9003.75	9049.92	9079.97
	MetRS	5288.83	5524.61	5782.87	6035.29	6279.76	6527.59	6719.2	6848.4	7007.8	7177.6	7260.87	7346.96	7467.99	7558.33	7635.78	7681.26	7755.42	7852.81	7922.27	7995.76	8059.92	8126.31	8187.44	8250.81	8307.94	8327.31	8360.44	8415.48	8467.16	8500.72	8538.57	8598.19	8633.4	8639.13	8673.71	8720.24	8752.41	8775.47	8809.49	8849.16	8888.39	8945.13	8987.71	9000.57	9013.52	9063.17	9125.06	9154.35
	MTF	5107.83	5298.28	5527.43	5734.48	5935.16	6132.05	6289.02	6411.34	6564.11	6718.04	6816.35	6918.78	7030.93	7134.98	7237.66	7298.55	7379.18	7479.73	7554.24	7621.75	7690.25	7760.75	7815.92	7870.31	7938.77	7987.92	8030.64	8083.88	8143.96	8215.32	8297.77	8360.92	8387.31	8419.44	8462.81	8498.27	8530.76	8575.92	8630.97	8669.66	8712.55	8772.85	8807.62	8828.21	8844.74	8893.91	8932.64	8934.55
	EF-Ts	4962	5174	5378.67	5563.56	5747.19	5925.73	6071.24	6185.41	6317.47	6425.82	6496.27	6602.42	6714.47	6798.16	6878.72	6938.91	7012.64	7107.88	7189.63	7248.21	7294.4	7351.13	7402.38	7469.79	7544.6	7579.53	7607.84	7662.61	7732.2	7786.07	7846.36	7920.12	7953.04	7978.35	8029.12	8070.04	8122.68	8147.23	8161.41	8221.8	8277.6	8311.53	8369.51	8439.17	8448.72	8495.57	8573.52	8604.17
	AspRS	4897.67	5123.89	5349.3	5567.1	5789.37	5992.46	6145.82	6265.61	6413.54	6552.51	6662.5	6793.17	6924.39	7033.8	7120.93	7195.98	7299.66	7399.55	7476.85	7548.28	7619.09	7695.7	7759.57	7812.52	7865.84	7916.28	7966.43	8012.14	8064.71	8128.24	8194.08	8253.03	8279.01	8309	8347	8368.67	8390.22	8404.07	8422.69	8456.23	8500.41	8544.14	8584.71	8631.24	8654.08	8681.36	8724.12	8763.71
	LysRS	5248.17	5463.72	5677.91	5903.3	6140.43	6351.81	6525.6	6675.87	6831.62	6985.54	7092.18	7190.39	7318.8	7414.6	7497.87	7572.29	7649.76	7723.25	7779.42	7854.14	7916.71	7983.24	8047.41	8093.8	8139.93	8191.31	8245.77	8316.92	8385.31	8433.44	8498.48	8544.83	8569.28	8625.09	8697.03	8752.01	8802.34	8831.11	8866.04	8928.35	8979.45	9014.48	9079.16	9156.72	9176.24	9225.41	9295.8	9306.6
	ValRS	4877.67	5070.89	5293.96	5527.65	5764.55	5980.18	6152.06	6292.02	6435.67	6581.56	6727.52	6890.17	7034.06	7132.02	7230.67	7317.89	7400.96	7483.65	7555.22	7636.41	7700.8	7779.6	7848.87	7924.29	7994.1	8036.03	8092.68	8145.89	8198.96	8260.99	8327.66	8385.22	8409.41	8438.47	8504.49	8558.83	8596.61	8630.87	8676.29	8723.43	8765.48	8821.49	8906.83	8962.94	8968.65	9015.55	9061.85	9069.95
	EF-Tu	5110.83	5299.94	5499.98	5694.33	5886.44	6045.81	6178.94	6317.31	6432.77	6526.59	6626.86	6719.62	6801.54	6885.51	6947.84	7000.95	7069.65	7130.22	7191.41	7242.14	7287.71	7330.57	7372.19	7450.73	7511.24	7551.75	7601.25	7646.08	7715.03	7780.34	7828.78	7869.59	7897.86	7933.95	7994.65	8049.88	8078.63	8116.88	8163.96	8202.99	8231.66	8246.89	8274.63	8330.21	8386.07	8431.02	8471.01	8500
	AsnRS	5136.5	5294.5	5492.17	5738.06	5972.69	6151.23	6305.74	6452.25	6611.75	6759.25	6887.42	7006.14	7110.38	7194.13	7256.71	7324.9	7414.3	7496.77	7569.92	7628.64	7666.21	7709.07	7755.02	7838.34	7924.11	7984.37	8041.46	8078.82	8127.61	8188.87	8245.29	8296.43	8336.81	8383.6	8435.87	8486.29	8521.43	8547.14	8589.05	8640.02	8684.34	8706.78	8737.93	8789.31	8847.44	8897.81	8948.27	8975.42
	LeuRS	5275	5485	5728.33	5995.44	6245.15	6455.38	6642.46	6815.15	6973.72	7105.57	7211.52	7313.17	7400.06	7483.02	7546.34	7604.11	7698.37	7765.12	7813.71	7863.24	7905.75	7958.58	8008.19	8067.06	8113.35	8149.45	8210.82	8256.27	8302.09	8361.7	8418.23	8463.08	8502.03	8547.01	8598.67	8652.22	8692.41	8735.47	8777.16	8820.72	8865.91	8889.97	8932.66	8994.89	9030.96	9069.32	9139.44	9195.15
	TyrRS	5103.17	5228.06	5374.69	5526.9	5674.97	5815.99	5949	6074.33	6201.44	6320.48	6427.16	6534.72	6637.91	6719.97	6800.99	6885	6973.33	7067.11	7139.7	7199.9	7268.3	7331.77	7398.92	7481.97	7568.32	7640.11	7702.37	7763.12	7827.37	7897.12	7954.04	7991.35	8035.45	8092.82	8150.94	8213.31	8260.44	8302.48	8344.49	8388.83	8444.61	8487.87	8532.96	8580.65	8622.22	8679.41	8726.14	8758.71
	EF-G	4900.33	5060.11	5233.37	5413.79	5588.93	5741.64	5877.88	6007.63	6129.21	6254.07	6387.02	6494.67	6568.22	6669.41	6772.14	6851.05	6929.68	6996.56	7042.19	7098.4	7178.13	7257.71	7324.24	7394.41	7457.14	7502.38	7549.46	7592.49	7652.5	7714.5	7743.17	7773.72	7850.24	7934.75	8003.25	8055.75	8082.58	8122.19	8177.06	8218.02	8243.01	8263.67	8305.22	8345.74	8371.25	8411.42	8477.47	8521.49
	ArgRS	5200.83	5424.94	5663.31	5909.44	6144.15	6334.72	6502.91	6662.64	6799.88	6924.29	7052.43	7168.14	7251.05	7337.02	7424.34	7512.78	7592.93	7649.31	7694.1	7736.03	7809.68	7885.89	7944.3	8001.77	8048.26	8093.09	8143.36	8186.79	8236.93	8293.64	8328.21	8356.07	8411.36	8477.12	8527.37	8577.12	8633.04	8676.68	8716.89	8758.3	8791.1	8811.03	8834.68	8864.89	8900.63	8954.88	9030.29	9084.1
	IleRS	5275.5	5468.5	5691.83	5925.94	6142.98	6325.66	6472.55	6616.52	6756.51	6872.84	6979.28	7068.43	7146.81	7229.6	7306.87	7381.62	7451.21	7516.4	7566.47	7612.82	7672.94	7717.31	7746.77	7806.26	7880.75	7932.58	7985.53	8033.18	8073.06	8125.35	8166.12	8186.04	8230.68	8295.23	8353.08	8392.36	8425.12	8461.04	8488.35	8518.45	8549.15	8584.72	8621.24	8642.08	8662.69	8700.56	8757.19	8796.73
	TrpRS	5187.67	5392.56	5635.52	5878.17	6099.39	6298.8	6458.6	6618.53	6773.51	6889.5	7006.5	7120.5	7216.17	7312.39	7425.13	7516.04	7586.01	7677.67	7744.89	7809.63	7885.21	7940.4	7982.8	8049.93	8151.31	8228.77	8283.92	8334.64	8375.55	8425.85	8464.62	8496.21	8542.07	8617.36	8692.45	8741.15	8791.72	8816.24	8839.08	8885.69	8927.56	8973.52	8996.84	9005.95	9037.32	9095.11	9143.7	9168.9
	Ribosome	5147.83	5383.28	5672.76	5985.25	6292.08	6571.36	6799.79	6999.93	7178.64	7343.55	7519.18	7683.39	7808.46	7920.15	8054.72	8164.91	8261.64	8361.55	8432.85	8496.62	8558.87	8616.29	8682.76	8753.59	8839.53	8922.18	8982.39	9034.8	9085.6	9144.87	9177.96	9206.99	9265.66	9339.89	9396.3	9442.43	9496.81	9525.27	9544.76	9582.59	9631.53	9679.84	9699.28	9701.09	9714.36	9771.79	9841.6	9881.53
	IF3	5239.67	5443.56	5674.19	5885.4	6086.47	6271.49	6433.5	6561.17	6682.72	6807.57	6919.86	7019.29	7118.76	7224.92	7326.97	7424.32	7505.11	7563.7	7613.57	7677.52	7740.51	7797.17	7863.06	7908.69	7930.56	7974.85	8028.28	8061.43	8104.81	8155.94	8192.31	8223.77	8269.59	8317.2	8365.4	8413.47	8451.49	8472.5	8493.17	8545.39	8609.13	8655.04	8673.68	8708.56	8732.52	8747.84	8797.61	8856.54
	AlaRS	5337.17	5522.39	5750.46	5997.82	6224.94	6416.31	6592.1	6751.03	6910.01	7047.34	7178.78	7295.93	7383.64	7484.88	7571.96	7658.99	7741.66	7790.89	7837.3	7891.43	7954.48	8012.49	8067.5	8134.17	8183.72	8226.57	8270.19	8309.06	8352.02	8409.01	8451.34	8483.45	8538.15	8605.38	8668.79	8719.93	8773.98	8791.99	8816.33	8866.44	8911.81	8953.94	8974.31	9004.1	9051.37	9088.79	9147.93	9217.31
	HisRS	5408.17	5635.06	5897.69	6158.23	6408.08	6629.03	6841.68	7021.56	7182.19	7353.4	7503.47	7612.82	7698.27	7799.42	7891.81	7983.27	8074.42	8131.14	8171.71	8236.24	8330.08	8409.69	8469.9	8527.3	8582.77	8630.26	8685.42	8757.47	8806.82	8865.27	8932.76	8976.25	9034.42	9101.14	9169.38	9211.46	9235.15	9267.72	9326.24	9383.75	9424.25	9476.42	9503.14	9529.38	9558.46	9598.82	9663.27	9716.42
	ThrRS	5197.5	5410.5	5663.83	5908.94	6136.31	6361.77	6577.26	6760.75	6923.92	7075.64	7223.88	7347.29	7452.43	7563.81	7677.27	7786.42	7873.81	7943.6	8002.53	8072.18	8149.06	8214.35	8291.45	8370.48	8424.49	8481.83	8550.94	8619.98	8671.33	8732.11	8791.7	8826.9	8878.63	8939.88	8992.29	9026.1	9074.7	9118.57	9144.52	9203.17	9262.06	9300.02	9332.67	9371.89	9403.63	9432.54	9484.51	9539.84
	HrpA	4468.33	4545.44	4664.48	4789.83	4925.61	5061.87	5186.29	5300.1	5422.03	5557.68	5688.89	5796.96	5886.99	5979.33	6078.44	6174.81	6258.94	6330.98	6400.99	6471.33	6548.78	6630.93	6703.31	6766.77	6821.59	6878.86	6938.95	6998.98	7058.33	7111.44	7156.15	7197.05	7259.02	7331.01	7396.67	7450.56	7494.19	7535.4	7587.8	7643.93	7693.64	7741.88	7781.96	7822.99	7858.66	7907.89	7978.3	8032.77
	IF2	5068.33	5238.11	5424.04	5623.68	5822.89	6005.96	6178.99	6312.66	6435.55	6565.85	6677.28	6750.09	6831.36	6947.12	7046.37	7131.79	7206.26	7259.42	7311.81	7377.94	7439.65	7497.88	7560.63	7611.54	7634.85	7665.95	7706.98	7744.33	7791.44	7837.81	7864.27	7887.42	7939.47	7980.82	8018.61	8070.2	8109.73	8118.24	8132.08	8168.36	8206.12	8237.71	8256.9	8274.97	8275.66	8316.55	8393.52	8435.84
	RRF	5201.83	5398.94	5593.65	5798.55	6001.85	6175.62	6329.54	6447.85	6541.62	6637.54	6728.18	6777.39	6829.13	6918.71	6987.57	7047.86	7111.62	7155.87	7198.62	7259.54	7321.18	7365.39	7401.8	7444.27	7477.09	7511.36	7575.79	7624.6	7646.87	7682.29	7712.76	7746.59	7803.53	7843.84	7870.95	7902.98	7948.66	7969.89	7976.96	8009.99	8055.66	8098.22	8123.07	8149.69	8158.56	8185.19	8254.06	8300.02
	GlyRS	5185.67	5375.89	5605.3	5858.77	6110.26	6332.42	6534.81	6703.6	6844.87	6983.96	7116.32	7198.44	7272.48	7377.16	7473.72	7551.91	7620.97	7685.32	7744.44	7818.81	7886.6	7948.2	8013.4	8064.47	8106.49	8183.83	8276.28	8347.09	8405.7	8452.57	8483.86	8523.62	8606.54	8676.51	8717.17	8760.06	8806.35	8827.45	8856.82	8893.94	8931.31	8998.1	9041.7	9084.23	9105.41	9126.8	9214.27	9286.76
	SerRS	5032.17	5185.06	5357.02	5551.67	5740.89	5910.63	6062.21	6194.4	6316.47	6442.49	6585.5	6694.17	6788.39	6922.8	7037.6	7134.2	7224.4	7296.47	7377.82	7455.61	7527.87	7604.62	7670.87	7723.96	7768.65	7840.88	7918.96	7969.65	8022.88	8074.29	8117.1	8162.37	8234.46	8322.15	8363.38	8407.46	8471.82	8493.61	8525.2	8560.07	8592.36	8655.12	8709.04	8745.68	8780.56	8826.85	8899.28	8962.43
	Tig	6393.67	6972.22	7565.07	8172.36	8740.12	9212.71	9622.24	9961.08	10219	10474.3	10727.4	10897.1	11067	11280.3	11468.8	11632.9	11768	11872	11979.7	12081.9	12184.3	12285.4	12367.8	12441.9	12495	12560	12634.7	12699.6	12773.5	12849.2	12885.7	12901.6	12976.2	13070.7	13136.9	13198.3	13255.1	13280	13340.3	13425.8	13493.3	13564.1	13578.7	13578.6	13611.5	13682.2	13782.1	13856.7
	IF1	4928	5137.33	5328.44	5501.48	5670.83	5817.28	5947.76	6077.25	6217.08	6356.69	6475.56	6579.19	6672.06	6762.69	6855.23	6940.41	7034.14	7116.71	7204.24	7281.41	7346.8	7438.27	7517.76	7591.92	7674.64	7720.55	7765.85	7854.95	7943.98	8012.66	8085.89	8148.3	8194.43	8234.14	8259.71	8305.9	8368.3	8438.43	8521.14	8597.38	8672.46	8705.15	8700.05	8721.68	8765.23	8818.74	8843.25	8869.75
	RF3	4903.83	5087.28	5294.09	5521.7	5719.23	5877.41	6024.47	6169.16	6312.05	6456.35	6591.12	6709.04	6816.01	6912	7002.33	7087.78	7141.59	7177.2	7237.07	7329.36	7406.12	7457.04	7518.68	7579.56	7644.52	7707.51	7768.84	7828.61	7882.87	7946.96	8008.65	8048.88	8107.63	8164.88	8196.96	8249.99	8320.33	8381.11	8395.7	8415.9	8482.97	8536.32	8577.44	8622.81	8669.94	8710.65	8759.22	8813.41
	GluRS	5068.17	5235.72	5435.91	5651.3	5856.43	6034.48	6186.49	6338.5	6502.5	6651.5	6777.17	6887.39	6985.46	7075.49	7152.16	7214.05	7250.68	7272.89	7316.3	7359.77	7400.92	7450.64	7505.21	7553.07	7589.69	7632.23	7685.41	7741.14	7796.38	7860.46	7914.82	7949.94	8014.98	8069.33	8090.44	8138.81	8198.94	8252.98	8293.66	8329.22	8394.74	8460.58	8500.53	8543.18	8593.39	8622.46	8663.82	8719.27
	ProRS	4864.5	5071.83	5309.28	5554.76	5780.59	6008.53	6204.51	6366.84	6535.61	6702.87	6849.96	6977.65	7087.55	7189.52	7277.17	7366.39	7457.46	7531.49	7609.16	7679.72	7741.57	7792.52	7842.51	7906.5	7961.83	8021.94	8091.98	8142.33	8194.11	8260.04	8323.68	8370.56	8432.19	8482.06	8523.02	8589.34	8667.45	8709.82	8708.94	8724.98	8772.99	8850.66	8938.55	9009.85	9066.28	9078.76	9116.92	9206.31
	Ppiase	5094.33	5191.44	5357.81	5565.27	5777.09	5954.03	6118.68	6275.89	6427.96	6579.99	6723.66	6844.22	6934.41	7027.47	7138.49	7253.16	7343.05	7415.68	7506.23	7593.74	7677.25	7755.08	7831.03	7901.34	7961.78	8034.59	8107.2	8173.73	8244.58	8318.19	8389.4	8447.47	8541.82	8633.94	8694.98	8774.99	8863.33	8945.44	8995.81	9040.94	9109.31	9185.77	9253.92	9307.31	9362.1	9405.7	9462.9	9548.3
	Negative control	5009.5	5137.83	5287.61	5453.2	5639.73	5807.24	5921.75	6051.58	6204.19	6336.06	6461.02	6572.67	6674.89	6760.63	6830.21	6898.74	6970.25	7020.75	7066.25	7120.08	7173.03	7220.01	7286.67	7369.89	7434.63	7498.21	7574.4	7636.47	7700.16	7787.72	7861.24	7950.41	8057.8	8150.93	8228.98	8286.66	8353.55	8418.18	8458.73	8503.58	8550.53	8597.18	8674.39	8753.8	8818.93	8869.31	8910.1	8975.03
Raw data for panel C
	Time (min)	1	2	3	4	5	6	7	8	9	10	11	12	13	14	15	16	17	18	19	20	21	22	23	24	25	26	27	28	29	30
	Un-purified	16798	19662.7	22134.9	24364	26165.3	27510.8	28659.3	29589.8	30152.3	30512.4	30926.5	31225.2	31378.1	31432.4	31671.5	31692.8	31640.9	30996.6	30636.2	31417.4	31860.5	32107.5	31995.5	31942.8	32053.3	32112.8	32167.3	32226.8	32273.3	32198.1
	Purified	8887	9750.67	10477.9	11231.6	11938.2	12501.7	13064.6	13626.9	14090.6	14505.5	14912.5	15250.5	15527.8	15721.3	16006.4	16246.1	16411.4	16198.8	16137.6	16678.9	17017.3	17222.1	17289.4	17368.5	17505.8	17612.3	17731.1	17861.7	17976.9	18041.3
	1/1 NDK	16637.8	19414.9	21782.3	23991.8	25862.6	27236.9	28469	29592.7	30392.2	31025.7	31624.6	32066.9	32333.6	32357.9	32687.3	33002.1	33105	32472	32130.7	32991.9	33541	33821.7	33803.2	33769.1	33822.4	33866.1	33980.7	34116.6	34136.9	34057
	1/10 NDK	10754.2	12145.7	13346.6	14509.5	15561.5	16400.8	17185.6	17937.2	18520.4	19018.8	19514.6	19916.9	20241.3	20414.8	20735.3	21056.8	21226.3	20943.1	20830.7	21433.2	21846.4	22077.1	22125.4	22199.1	22310	22385.3	22477.4	22598.1	22671.4	22653.5
	Negative control	9519	10425	11235	12194.7	12932.2	13339.1	13671.4	14246.5	14818.8	15264.6	15618.5	15770.5	15945.2	16184.7	16606.2	17126.1	17293.7	16923.9	16998.6	17635.2	17952.1	18141.7	18240.9	18286.6	18392.9	18589.3	18737.4	18885.1	18982.7	19017.8
Raw data for panel D
		Rep-RNA (+NDK-RNA)										NDK-RNA (+Rep-RNA)
			1	2	3	4	Average	Standard error					1	2	3	4	Average	Standard error
		0h	7.02125	7.51463	6.53406	10.4834	7.88833	0.887871				0h	9.34607	46.5057	15.781	7.64498	19.8195	9.06631
		4h	40.4364	46.7238	80.6702	111.349	69.7949	16.4297				4h	1350.77	2316.75	2312.91	31.0324	1502.87	540.679
		Replication fold	5.75915	6.21771	12.3461	10.6215	8.73612	1.62766				Replication fold	144.528	49.8164	146.563	4.05918	86.2416	35.4926
		Rep-RNA (only)
			1	2	3	4	Average	Standard error
		0h	6.40293	9.7893	9.24746	9.23599	8.66892	0.76628
		4h	5.88907	17.3078	34.3076	17.0369	18.6353	5.86233
		Replication fold	0.919747	1.76803	3.70994	1.84462	2.06059	0.588368
[truncated: 2 more columns]
